# Supplementary material for: Impact of MetS on Long-Term Prognosis Among STEMI Patients Treated with pPCI—Ten-Year Follow-Up Study
Source: Med Sci (Basel). 2026 May 21;14(2):268. doi: 10.3390/medsci14020268 (PMC13214653; doi:10.3390/medsci14020268)
Supplement: Supplementary file 1 [file medsci-14-00268-s001.zip]

Archive with 1 entries (1 files):
- Supplementary_Material R2.pdf
